# Supplementary material for: Revealing Impacts of Human Activities and Natural Factors on Dynamic Changes of Relationships among Ecosystem Services: A Case Study in the Huang-Huai-Hai Plain, China
Source: Int J Environ Res Public Health. 2022 Aug 17;19(16):10230. doi: 10.3390/ijerph191610230 (PMC9407877; doi:10.3390/ijerph191610230)
Supplement: Supplementary file 1 [file ijerph-19-10230-s001.zip]

Archive with 1 entries (1 files):
- ijerph-1832032-supplementary.pdf
